# Supplementary material for: The Genetic Variants Influencing Hypertension Prevalence Based on the Risk of Insulin Resistance as Assessed Using the Metabolic Score for Insulin Resistance (METS-IR)
Source: Int J Mol Sci. 2024 Nov 26;25(23):12690. doi: 10.3390/ijms252312690 (PMC11640995; doi:10.3390/ijms252312690)
Supplement: Supplementary file 1 [file ijms-25-12690-s001.zip › Supplementary Table S1.xlsx]

## Sheet: Supplementary Table S1
Table S1 provides the classification of SNP clusters based on LD relationships for genome-wide significant loci identified in the METS-IR T1 and T3 groups.
Locus	SNP	CHR	BP	A1	Minor Allele Frequency					Association result to Hypertension by METS-IR Type
					This Study	EAS	EUR	AMR		METS-IR Type	OR (95% CI)	p	Previous Reports [refs.]
chr2p24	rs35135293	2	20363666	T	0.3632	0.4077	0.4801	0.5216		High	0.88 (0.92-0.84)	3.76e-08	[48–57]
										Low	0.94 (1-0.89)	0.0416
	rs11895352	2	20367135	T	0.3627	0.4137	0.4553	0.5043		High	0.87 (0.91-0.83)	1.309e-09
										Low	0.95 (1-0.89)	0.06907
	rs11899121	2	20367973	C	0.3624	0.4117	0.4573	0.4986		High	0.87 (0.91-0.83)	1.854e-09
										Low	0.95 (1.01-0.9)	0.0757
	rs1473886	2	20368519	T	0.3619	0.4117	0.4573	0.5014		High	0.87 (0.91-0.83)	2.179e-09
										Low	0.95 (1.01-0.9)	0.07663
	rs870526	2	20369562	T	0.4344	0.4653	0.506	0.5288		High	0.89 (0.93-0.85)	3.827e-08
										Low	0.94 (1-0.89)	0.04131
	rs870527	2	20369701	A	0.3628	0.4117	0.4583	0.5029		High	0.87 (0.91-0.83)	1.427e-09
										Low	0.95 (1.01-0.9)	0.08687
	rs34009936	2	20370169	A	0.3627	0.4117	0.4583	0.5029		High	0.87 (0.91-0.83)	1.949e-09
										Low	0.95 (1.01-0.9)	0.08228
	rs11693335	2	20370413	A	0.3631	0.4117	0.4602	0.5072		High	0.87 (0.91-0.83)	2.148e-09
										Low	0.95 (1.01-0.9)	0.09094
	rs1400718431	2	20370625	C	0.3631	-	-	-		High	0.87 (0.91-0.83)	2.288e-09
										Low	0.95 (1.01-0.9)	0.09094
	rs571471463	2	20370635	C	0.3631	0.4117	0.4602	0.5072		High	0.87 (0.91-0.83)	2.288e-09
										Low	0.95 (1.01-0.9)	0.09094
	rs531133765	2	20370640	C	0.3631	0.4117	0.4602	0.5072		High	0.87 (0.91-0.83)	2.288e-09
										Low	0.95 (1.01-0.9)	0.09094
	rs79279183	2	20370641	C	0.3631	0.4127	0.4602	0.5072		High	0.87 (0.91-0.83)	2.145e-09
										Low	0.95 (1.01-0.9)	0.09434
	rs907868	2	20371167	T	0.3426	0.3909	0.4573	0.5058		High	0.88 (0.92-0.84)	3.51e-08
										Low	0.97 (1.03-0.91)	0.2742
	rs1107850	2	20371772	A	0.3423	0.3919	0.4483	0.4971		High	0.88 (0.92-0.84)	4.324e-08
										Low	0.97 (1.03-0.92)	0.3347
	rs11096641	2	20374158	A	0.3488	0.4048	0.4493	0.5144		High	0.88 (0.92-0.84)	2.602e-08
										Low	0.99 (1.05-0.93)	0.6906
	rs12478327	2	20374249	C	0.3467	0.4058	0.4493	0.513		High	0.88 (0.92-0.84)	1.292e-08
										Low	0.99 (1.05-0.93)	0.6597
	rs6531216	2	20374286	G	0.3422	0.3929	0.4473	0.5086		High	0.88 (0.92-0.84)	1.393e-08
										Low	0.99 (1.05-0.93)	0.7111
	rs1488467651	2	20375490	TA	0.3417	-	-	-		High	0.88 (0.92-0.84)	4.122e-08
										Low	0.99 (1.06-0.94)	0.8605
chr2q24.3	rs1470492	2	165004184	T	0.4327	0.4077	0.328	0.5706		High	0.88 (0.92-0.85)	2.26e-08	[58,59]
										Low	0.93 (0.99-0.88)	0.01467
	rs10194493	2	165005726	C	0.4326	0.4067	0.328	0.5706		High	0.88 (0.92-0.85)	2.301e-08
										Low	0.93 (0.99-0.88)	0.0138
	rs7556898	2	165008513	T	0.426	0.4008	0.328	0.5706		High	0.89 (0.93-0.85)	4.41e-08
										Low	0.94 (0.99-0.89)	0.02536
FGF5	rs1902859	4	81157703	C	0.3687	0.3661	0.3101	0.3112		High	1.19 (1.24-1.14)	1.665e-14	[55,59–88]
										Low	1.24 (1.32-1.17)	1.083e-13
	rs13149993	4	81158545	A	0.369	0.378	0.3002	0.3055		High	1.19 (1.25-1.14)	8.541e-15
										Low	1.24 (1.31-1.17)	1.847e-13
	rs72656599	4	81159649	A	0.3687	0.379	0.2992	0.2983		High	1.19 (1.25-1.14)	5.129e-15
										Low	1.24 (1.31-1.17)	1.328e-13
	rs1458038	4	81164723	T	0.3858	0.3938	0.2694	0.2709		High	1.21 (1.26-1.16)	3.427e-17
										Low	1.21 (1.28-1.15)	2.782e-11
	rs11099097	4	81167309	T	0.3618	0.3591	0.2654	0.2939		High	1.19 (1.25-1.14)	5.216e-15
										Low	1.19 (1.26-1.12)	2.652e-09
	rs80111044	4	81168104	G	0.2882	0.2748	0.1074	0.0922		High	0.86 (0.9-0.82)	2.461e-10
										Low	0.88 (0.94-0.83)	0.0001087
	rs1213601266	4	81168620	CTT	0.388	-	-	-		High	1.21 (1.26-1.15)	5.245e-17
										Low	1.21 (1.28-1.15)	3.022e-11
	rs11931162	4	81168790	G	0.2882	0.2748	0.1074	0.0922		High	0.86 (0.9-0.82)	2.224e-10
										Low	0.88 (0.94-0.83)	0.0001104
	rs11099098	4	81169912	T	0.3857	0.3929	0.2714	0.2666		High	1.21 (1.26-1.16)	3.983e-17
										Low	1.21 (1.29-1.15)	2.106e-11
	rs1017837389	4	81170475	C	0.4004	-	-	-		High	1.2 (1.26-1.15)	8.586e-17
										Low	1.19 (1.26-1.12)	3.186e-09
	rs13125101	4	81174592	A	0.3868	0.3938	0.2704	0.2666		High	1.21 (1.26-1.15)	6.585e-17
										Low	1.21 (1.29-1.15)	1.986e-11
	rs10857147	4	81181072	T	0.3438	0.3532	0.2644	0.2695		High	1.24 (1.3-1.19)	4.841e-21
										Low	1.26 (1.33-1.19)	8.016e-15
	rs12509595	4	81182554	C	0.3464	0.3611	0.2674	0.2666		High	1.24 (1.3-1.19)	7.396e-21
										Low	1.26 (1.34-1.19)	3.196e-15
	rs16998073	4	81184341	T	0.3464	0.3601	0.2684	0.2666		High	1.24 (1.3-1.18)	1.38e-20
										Low	1.26 (1.34-1.19)	2.729e-15
	rs3796603	4	81189504	G	0.3783	0.3363	0.0388	0.0922		High	0.88 (0.92-0.84)	7.223e-09
										Low	0.85 (0.9-0.8)	5.564e-08
	rs567528190	4	81191519	CT	0.357	0.3601	0.2584	0.2896		High	1.19 (1.25-1.14)	9.309e-15
										Low	1.23 (1.31-1.16)	8.816e-13
	rs3796605	4	81192363	G	0.3949	0.3433	0.0388	0.0879		High	0.88 (0.92-0.84)	7.316e-09
										Low	0.85 (0.9-0.8)	1.28e-08
	rs36034102	4	81202048	T	0.2113	0.2579	0.2435	0.2738		High	1.17 (1.23-1.11)	5.682e-09
										Low	1.2 (1.28-1.12)	7.632e-08
	rs7683390	4	81202382	T	0.4139	0.3462	0.1451	0.1844		High	0.9 (0.94-0.86)	3.489e-06
										Low	0.85 (0.9-0.8)	1.462e-08
	rs17004869	4	81205033	T	0.1198	0.1845	0.0437	0.1167		High	1.2 (1.28-1.13)	4.484e-08
										Low	1.16 (1.26-1.07)	0.000476
ATP2B1	rs10689649	12	89969919	AACTC	0.3932	0.3621	0.3797	0.3026		High	0.87 (0.91-0.83)	2.12e-10	[55,58,67,69,71,73,77–81,85,89–120]
										Low	0.91 (0.96-0.86)	0.0007005
	rs1689040	12	89978233	T	0.3909	0.3571	0.3797	0.3012		High	0.87 (0.91-0.83)	2.771e-10
										Low	0.91 (0.96-0.86)	0.001213
	rs1401982	12	89989599	G	0.3909	0.3581	0.3787	0.3055		High	0.87 (0.91-0.83)	3.557e-10
										Low	0.91 (0.96-0.86)	0.001182
	rs11105337	12	89993507	T	0.378	0.3155	0.1441	0.1138		High	0.87 (0.91-0.83)	4.944e-10
										Low	0.9 (0.96-0.85)	0.0005172
	rs2681472	12	90008959	G	0.3788	0.3165	0.1451	0.1138		High	0.87 (0.91-0.83)	2.82e-10
										Low	0.91 (0.96-0.85)	0.0006328
	rs2681492	12	90013089	C	0.3757	0.3165	0.1461	0.1138		High	0.87 (0.91-0.83)	2.964e-10
										Low	0.9 (0.96-0.85)	0.0006295
	rs2070759	12	90017736	G	0.4872	0.4821	0.4394	0.4078		High	0.89 (0.92-0.85)	2.402e-08
										Low	0.92 (0.97-0.87)	0.003895
	rs2681485	12	90025622	G	0.3898	0.3591	0.3807	0.304		High	0.87 (0.9-0.83)	1.431e-10
										Low	0.91 (0.96-0.86)	0.0009761
	rs11105352	12	90026462	A	0.3756	0.3145	0.1441	0.1124		High	0.87 (0.9-0.83)	1.687e-10
										Low	0.9 (0.96-0.85)	0.0006375
	rs11105353	12	90026463	A	0.3756	0.3145	0.1441	0.1124		High	0.87 (0.9-0.83)	1.687e-10
										Low	0.9 (0.96-0.85)	0.0006375
	rs11105354	12	90026523	G	0.3756	0.3145	0.1441	0.1124		High	0.87 (0.9-0.83)	1.687e-10
										Low	0.9 (0.96-0.85)	0.0006375
	rs10858914	12	90031395	C	0.4896	0.4782	0.4404	0.4006		High	0.88 (0.92-0.85)	1.838e-08
										Low	0.92 (0.98-0.87)	0.004734
	rs939329	12	90039884	G	0.4974	0.497	0.4404	0.4121		High	0.89 (0.93-0.85)	4.395e-08
										Low	0.92 (0.97-0.87)	0.004131
	rs11431123	12	90046518	GT	0.3763	0.3135	0.1441	0.111		High	0.86 (0.9-0.83)	7.046e-11
										Low	0.91 (0.96-0.86)	0.0007839
	rs12579302	12	90050503	G	0.3762	0.3125	0.1441	0.1124		High	0.86 (0.9-0.83)	7.23e-11
										Low	0.91 (0.96-0.85)	0.0006669
	rs111478946	12	90058842	A	0.3764	0.3135	0.1441	0.1124		High	0.86 (0.9-0.82)	5.291e-11
										Low	0.9 (0.96-0.85)	0.0005446
	rs17249754	12	90060586	A	0.3763	0.3135	0.1441	0.1124		High	0.86 (0.9-0.83)	6.196e-11
										Low	0.9 (0.96-0.85)	0.0005365
	rs6538195	12	90062376	A	0.3764	0.3135	0.1441	0.1124		High	0.86 (0.9-0.83)	5.748e-11
										Low	0.9 (0.96-0.85)	0.0005847
	rs11105364	12	90069276	G	0.3764	0.3155	0.1441	0.1124		High	0.86 (0.9-0.83)	5.703e-11
										Low	0.9 (0.96-0.85)	0.0005796
	rs11105365	12	90070823	G	0.3982	0.3611	0.3797	0.317		High	0.86 (0.9-0.83)	3.304e-11
										Low	0.9 (0.95-0.85)	0.000354
	rs73437358	12	90072076	A	0.3764	0.3145	0.1441	0.1124		High	0.86 (0.9-0.83)	5.762e-11
										Low	0.9 (0.96-0.85)	0.0006112
	rs11105368	12	90074441	C	0.3768	0.3155	0.1441	0.1124		High	0.86 (0.9-0.83)	5.808e-11
										Low	0.91 (0.96-0.86)	0.0006953
	rs4842675	12	90075243	T	0.3764	0.3155	0.1441	0.1124		High	0.86 (0.9-0.83)	6.426e-11
										Low	0.9 (0.96-0.85)	0.0006112
	rs7136259	12	90081188	T	0.3842	0.3552	0.3956	0.3112		High	0.87 (0.91-0.83)	1.76e-10
										Low	0.92 (0.97-0.87)	0.004072
	rs201384010	12	90084104	CT	0.3644	0.3085	0.1551	0.1239		High	0.87 (0.91-0.83)	1.091e-09
										Low	0.93 (0.98-0.87)	0.008377
	rs11105375	12	90088580	A	0.3744	0.3075	0.1412	0.1124		High	0.86 (0.9-0.83)	7.83e-11
										Low	0.92 (0.97-0.87)	0.004354
	rs11105376	12	90088768	A	0.3737	0.3085	0.1382	0.1066		High	0.86 (0.9-0.83)	1.486e-10
										Low	0.92 (0.97-0.87)	0.004373
	rs10858917	12	90088790	G	0.3752	0.3224	0.1839	0.17		High	0.86 (0.9-0.83)	1.196e-10
										Low	0.92 (0.98-0.87)	0.005786
	rs11105377	12	90088829	C	0.3886	0.3542	0.3718	0.2954		High	0.86 (0.9-0.83)	5.487e-11
										Low	0.92 (0.98-0.87)	0.006351
	rs10550903	12	90090286	CAA	0.3751	0.3234	0.2028	0.1758		High	0.86 (0.9-0.83)	1.004e-10
										Low	0.92 (0.98-0.87)	0.005568
	rs11105378	12	90090741	T	0.3743	0.3095	0.1412	0.1124		High	0.86 (0.9-0.83)	1.033e-10
										Low	0.92 (0.97-0.87)	0.0045
	rs12230074	12	90090867	G	0.3742	0.3085	0.1412	0.1124		High	0.86 (0.9-0.83)	1.094e-10
										Low	0.92 (0.97-0.87)	0.003765
	rs1401981	12	90091446	A	0.3679	0.3046	0.1402	0.1124		High	0.86 (0.9-0.82)	4.984e-11
										Low	0.93 (0.98-0.88)	0.01271
	rs4842676	12	90091782	G	0.3659	0.3105	0.1511	0.1398		High	0.86 (0.9-0.83)	1.818e-10
										Low	0.93 (0.99-0.88)	0.01428
ALDH2	rs79105258	12	111718231	A	0.1819	0.2163	0.001	0.0029		High	0.88 (0.94-0.83)	2.686e-05	[53,58,60,67,69,70,76,77,91,106,121–157]
										Low	0.8 (0.87-0.74)	2.784e-08
	rs149212747	12	111836771	AC	0.1724	0.1518	0	0.0043		High	0.86 (0.92-0.81)	1.326e-06
										Low	0.77 (0.84-0.71)	4.743e-10
	rs3782886	12	112110489	C	0.1631	0.1746	0	0.0029		High	0.85 (0.9-0.8)	1.261e-07
										Low	0.75 (0.81-0.69)	1.266e-11
	rs11066001	12	112119171	C	0.1562	0.1726	0	0.0029		High	0.84 (0.9-0.79)	7.827e-08
										Low	0.74 (0.81-0.68)	1.06e-11
	rs11066008	12	112140669	G	0.2532	0.2748	0	0.0029		High	0.89 (0.94-0.85)	1.712e-05
										Low	0.82 (0.87-0.76)	4.379e-09
	rs11066015	12	112168009	A	0.1566	0.1756	0	0.0029		High	0.84 (0.9-0.79)	1.416e-07
										Low	0.74 (0.81-0.68)	1.148e-11
	rs4646776	12	112230019	C	0.1572	0.1736	0	0.0029		High	0.85 (0.9-0.79)	1.674e-07
										Low	0.75 (0.82-0.69)	3.276e-11
	rs671	12	112241766	A	0.1565	0.1736	0	0.0029		High	0.85 (0.9-0.79)	1.912e-07
										Low	0.75 (0.82-0.69)	5.232e-11
	rs78069066	12	112337924	A	0.1655	0.1756	0	0.0029		High	0.84 (0.9-0.79)	6.142e-08
										Low	0.75 (0.82-0.69)	1.534e-11
	rs11066132	12	112468206	T	0.1568	0.1716	0	0.0029		High	0.84 (0.9-0.79)	1.289e-07
										Low	0.75 (0.82-0.69)	4.86e-11
	rs116873087	12	112511913	C	0.1572	0.1766	0	0.0029		High	0.84 (0.9-0.79)	1.277e-07
										Low	0.75 (0.82-0.69)	3.365e-11
	rs147992802	12	112552274	T	0.2341	0.2758	0	0.0029		High	0.88 (0.93-0.83)	1.509e-06
										Low	0.8 (0.86-0.75)	1.048e-09
	rs12231737	12	112574616	T	0.1651	0.1835	0	0.0043		High	0.84 (0.89-0.79)	1.937e-08
										Low	0.75 (0.82-0.69)	1.732e-11
	rs144504271	12	112627350	A	0.1641	0.1716	0	0.0029		High	0.85 (0.9-0.8)	1.323e-07
										Low	0.75 (0.82-0.69)	2.398e-11
	rs2074356	12	112645401	A	0.1439	0.129	0	0.0014		High	0.86 (0.92-0.81)	5.874e-06
										Low	0.74 (0.81-0.67)	1.665e-11
	rs77768175	12	112736118	G	0.1575	0.1607	0	0.0029		High	0.84 (0.9-0.79)	6.049e-08
										Low	0.75 (0.81-0.69)	2.347e-11
	rs11066280	12	112817783	A	0.1695	0.2163	0	0.0029		High	0.85 (0.9-0.8)	7.499e-08
										Low	0.76 (0.83-0.7)	1.178e-10
	rs143894582	12	112906873	CA	0.1789	0.1726	0	0.0029		High	0.88 (0.93-0.83)	1.36e-05
										Low	0.76 (0.83-0.71)	3.913e-11
	rs11066325	12	112930475	C	0.1629	0.1796	0.002	0.0014		High	0.85 (0.9-0.8)	2.182e-07
										Low	0.76 (0.82-0.69)	5.268e-11
	rs77753011	12	113117897	T	0.1524	0.1597	0	0.0029		High	0.84 (0.89-0.79)	3.647e-08
										Low	0.79 (0.86-0.73)	8.184e-08
chr20p12.2	rs6077991	20	10966334	T	0.2752	0.3254	0.2763	0.1484		High	1.15 (1.21-1.1)	3.711e-09	[42,43,44,65,114,158]
										Low	1.09 (1.16-1.03)	0.004759
	rs6108786	20	10967162	A	0.2751	0.3244	0.2763	0.1311		High	1.16 (1.21-1.1)	3.353e-09
										Low	1.09 (1.16-1.03)	0.005351
	rs2104574	20	10968891	T	0.2826	0.3194	0.2773	0.1455		High	1.14 (1.2-1.09)	3.065e-08
										Low	1.07 (1.14-1.01)	0.02253
	rs34217735	20	10971586	T	0.2794	0.3214	0.2753	0.1311		High	1.16 (1.21-1.1)	2.777e-09
										Low	1.06 (1.13-1)	0.06468
	rs7273599	20	10971744	C	0.2792	0.3204	0.2753	0.1254		High	1.16 (1.21-1.1)	2.99e-09
										Low	1.06 (1.13-1)	0.06514
	rs7267407	20	10972082	G	0.4692	0.4722	0.3757	0.2061		High	1.13 (1.18-1.08)	4.969e-08
										Low	1.09 (1.15-1.03)	0.002291
	rs55779043	20	10972410	TA	0.2791	0.3204	0.2753	0.1484		High	1.16 (1.21-1.1)	2.85e-09
										Low	1.06 (1.13-1)	0.06113
	rs6077996	20	10972839	G	0.469	0.4722	0.3757	0.2061		High	1.13 (1.18-1.08)	4.563e-08
										Low	1.09 (1.15-1.03)	0.002219
	rs2327327	20	10973258	T	0.2787	0.3204	0.2753	0.1311		High	1.16 (1.21-1.1)	1.801e-09
										Low	1.06 (1.13-1)	0.05844
	rs9974014	20	10973672	T	0.2787	0.3204	0.2753	0.1311		High	1.16 (1.21-1.1)	1.801e-09
										Low	1.06 (1.13-1)	0.05814
	rs6108790	20	10974962	C	0.2802	0.3204	0.2753	0.1297		High	1.15 (1.21-1.1)	6.371e-09
										Low	1.06 (1.13-1)	0.0548
	rs6077998	20	10975210	T	0.2802	0.3204	0.2753	0.1311		High	1.15 (1.21-1.1)	6.412e-09
										Low	1.06 (1.13-1)	0.05252
	rs6078000	20	10977631	G	0.268	0.3135	0.2744	0.1254		High	1.15 (1.2-1.09)	2.701e-08
										Low	1.07 (1.14-1.01)	0.02276
	rs6078002	20	10979010	A	0.2682	0.3155	0.2823	0.1628		High	1.15 (1.2-1.09)	3.051e-08
										Low	1.07 (1.14-1.01)	0.02458
	rs6108796	20	10979089	T	0.2681	0.3145	0.2823	0.1254		High	1.15 (1.2-1.09)	2.798e-08
										Low	1.07 (1.14-1.01)	0.02301
	rs6074226	20	10984609	G	0.2681	0.3145	0.2823	0.1254		High	1.15 (1.2-1.09)	2.532e-08
										Low	1.07 (1.14-1.01)	0.02583
	rs1980853	20	10985442	A	0.2681	0.3145	0.2823	0.1254		High	1.15 (1.2-1.09)	2.532e-08
										Low	1.07 (1.14-1.01)	0.02583
	rs1980854	20	10985803	A	0.2723	0.3165	0.2823	0.1254		High	1.15 (1.2-1.09)	3.186e-08
										Low	1.08 (1.15-1.02)	0.01245
